# Supplementary material for: Emerging Therapies Targeting Lipoprotein(a): A Clinical Trial Landscape Review of Investigational Lp(a)-Lowering Therapies
Source: J Clin Med. 2026 Jul 4;15(13):5233. doi: 10.3390/jcm15135233 (PMC13363407; doi:10.3390/jcm15135233)
Supplement: Supplementary file 1 [file jcm-15-05233-s001.zip]

Archive with 1 entries (1 files):
- jcm-4385066-supplementary.pdf
